# Supplementary material for: Reaction mechanism of the farnesyl pyrophosphate C-methyltransferase towards the biosynthesis of pre-sodorifen pyrophosphate by Serratia plymuthica 4Rx13
Source: Sci Rep. 2021 Feb 4;11:3182. doi: 10.1038/s41598-021-82521-9 (PMC7862628; doi:10.1038/s41598-021-82521-9)
Supplement: Supplementary file 1 — Supplementary Information 1. [file 41598_2021_82521_MOESM1_ESM.xlsx]

## Sheet: Tabelle1
Reaction mechanism of the farnesyl pyrophosphate C-methyltransferase towards the synthesis of pre-sodorifen pyrophosphate by Serratia plymuthica 4Rx13
Table S1: list of all the primers used for the site directed mutagenesis.
N°	Mutant	Direction	Tm (°C)	Sequence (5' 3')
1	K34A	Sense	83	CCGACAGCTATGAGGAGGCGGTGGTACAGACCTACTGC
		Antisense	83	GCAGTAGGTCTGTACCACCGCCTCCTCATAGCTGTCGG
2	Y39A	Sense	84.76	GAGGAGAAGGTGGTACAGACCGCCTGCGAAGAACCGGAACATTG
		Antisense	84.76	CAATGTTCCGGTTCTTCGCAGGCGGTCTGTACCACCTTCTCCTC
3	E41A	Sense	85.8	GTGGTACAGACCTACTGCGCAGAACCGGAACATTGGCGC
		Antisense	85.8	GCGCCAATGTTCCGGTTCTGCGCAGTAGGTCTGTACCAC
4	E42A	Sense	84.6	GTACAGACCTACTGCGAAGCACCGGAACATTGGCGCAAG
		Antisense	84.6	CTTGCGCCAATGTTCCGGTGCTTCGCAGTAGGTCTGTAC
5	E44A	Sense	85.6	ACCTACTGCGAAGAACCGGCACATTGGCGCAAGGCCATC
		Antisense	85.6	GATGGCCTTGCGCCAATGTGCCGGTTCTTCGCAGTAGGT
6	H45A	Sense	90	TACTGCGAAGAACCGGAAGCTTGGCGCAAGGCCATCGGC
		Antisense	90	GCCGATGGCCTTGCGCCAAGCTTCCGGTTCTTCGCAGTA
7	W46A	Sense	84.2	GCGAAGAACCGGAACATGCGCGCAAGGCCATCGGCG
		Antisense	84.2	CGCCGATGGCCTTGCGCGCATGTTCCGGTTCTTCGC
8	F56A	Sense	86.2	CATCGGCGATACGCTGTTGGCTCAGTTTGGCTGTATGAG
		Antisense	86.2	CTCATACACGCCAAACTGAGCCAACAGCGTATCGCCGATG
9	Y61A	Sense	83.6	GTTGTTTCAGTTTGGCGTGGCTGAGGATGCGGCTCATGCC
		Antisense	83.6	GGCATGAGCCGCATCCTCAGCCACGCCAAACTGAAACAAC
10	D63A	Sense	87.8	CAGTTTGGCGTGTATGAGGCTGCGGCTCATGCCCCTGCC
		Antisense	87.8	GGCAGGGGCATGAGCCGCAGCCTCATACACGCCAAACTG
11	S190A	Sense	88.4	GTGATCATCCGCGGCGTCATCGCTCACTTCCCCAACGAGCTG
		Antisense	88.4	CAGCTCGTTGGGGAAGTGAGCGATGACGCCGCGGATGATCAC
12	H191A	Sense	85.3	TCATCCGCGGCGTCATCTCTGCCTTCCCCAACGAGCTGTATG
		Antisense	85. 3	CATACAGCTCGTTGGGGAAGGCAGAGATGACGCCGCGGATGA
13	D218A	Sense	85.1	TGGCAAGGTGATCATCTCCGCCAACCTGTACAACGTCGAAC
		Antisense	85.1	GTTCGACGTTGTACAGGTTGGCGGAGATGATCACCTTGCCA
14	N219A	Sense	80.28	AAGGTGATCATCTCCGACGCCCTGTACAACGTCGAACC
		Antisense	80.28	GGTTCGACGTTGTACAGGGCGTCGGAGATGATCACCTT
15	D237A	Sense	87.6	CGATACGCCGGATATTGTTGCTCGTCTGGCCTGCCGCCATC
		Antisense	87.6	GATGGCGGCAGGCCAGACGAGCAACAATATCCGGCGTATCG
16	L239A	Sense	85.1	ACGCCGGATATTGTTGATCGTGCGGCCTGCCGCCATCAAAAAACG
		Antisense	85.1	CGTTTTTTGATGGCGGCAGGCCGCACGATCAACAATATCCGGCGT
17	C241A	Sense	85.02	ATTGTTGATCGTCTGGCCGCCCGCCATCAAAAAACGCCG
		Antisense	85.02	CGGCGTTTTTTGATGGCGGGCGGCCAGACGATCAACAAT
18	R242A	Sense	82.7	GTTGATCGTCTGGCCTGCGCCCATCAAAAAACGCCGGC
		Antisense	82.7	GCCGGCGTTTTTTGATGGGCGCAGGCCAGACGATCAAC
19	D272A	Sense	84.6	GTATTGCCGTCAAACGTTGCCGTAGCGCACTGGCTGATG
		Antisense	84.6	CATCAGCCAGTGCGCTACGGCAACGTTTGACGGCAATAC
20	H275A	Sense	84.9	CGTCAAACGTTGACGTAGCGGCCTGGCTGATGGACTCCAAAGC
		Antisense	84.9	GCTTTGGAGTCCATCAGCCAGGCCGCTACGTCAACGTTTGACG
21	R286A	Sense	81.5	CCAAAGCCAATATCGAGGCTCATTTCCCCACGGGGG
		Antisense	81.5	CCCCCGTGGGGAAATGAGCCTCGATATTGGCTTTGG
22	E297A	Sense	98.8	GGGGTTGACGGCGCGCTGGCGGAGCTGCGGGTGCTGGCG
		Antisense	98.8	CGCCAGCACCCGCAGCTCCGCCAGCGCGCCGTCAACCCC
23	E298A	Sense	92.2	TGACGGCGCGCTGGAGGCGCTGCGGGTGCTGGCGG
		Antisense	92.2	CCGCCAGCACCCGCAGCGCCTCCAGCGCGCCGTCA
24	R300A	Sense	88.6	GGCGCGCTGGAGGAGCTGGCGGTGCTGGCGGAAAACTGG
		Antisense	88.6	CCAGTTTTCCGCCAGCACCGCCAGCTCCTCCAGCGCGCC
25	W306A	Sense	81.7	TGCTGGCGGAAAACGCGTCGGTGGCGCTGC
		Antisense	81.7	GCAGCGCCACCGACGCGTTTTCCGCCAGCA
26	K312A	Sense	83.3	GGTCGGTGGCGCTGCTGGCAAACAAGGTTTCTACTTAC
		Antisense	83.3	GTAAGTAGAAACCTTGTTTGCCAGCAGCGCCACCGACC
